# Supplementary material for: Investigation of ANN architecture for predicting the compressive strength of concrete containing GGBFS
Source: PLoS One. 2021 Dec 3;16(12):e0260847. doi: 10.1371/journal.pone.0260847 (PMC8641896; doi:10.1371/journal.pone.0260847)
Supplement: S1 File — (CSV) [file pone.0260847.s001.csv]

X1	X2	X3	X4	X5	X6	X7	X8	Y
175	215	1135	748	37.5	0	0	7	12.7
175	215	1135	748	37.5	0	0	14	13.4
175	215	1135	748	37.5	0	0	28	18.1
175	215	1135	748	37.5	0	0	63	19.3
175	215	1135	748	37.5	0	0	119	20
175	215	1135	748	37.5	0	0	180	20.5
175	215	1135	748	37.5	0	0	365	21.4
175	218	1109	731	75	0	0	7	16.4
175	218	1109	731	75	0	0	14	17.4
175	218	1109	731	75	0	0	28	23.5
175	218	1109	731	75	0	0	63	26.8
175	218	1109	731	75	0	0	119	28.1
175	218	1109	731	75	0	0	180	29
175	218	1109	731	75	0	0	365	30.5
175	223	1073	707	125	0	0	7	18.6
175	223	1073	707	125	0	0	14	20.2
175	223	1073	707	125	0	0	28	27
175	223	1073	707	125	0	0	63	31.7
175	223	1073	707	125	0	0	119	34.8
175	223	1073	707	125	0	0	180	36.2
175	223	1073	707	125	0	0	365	38.4
175	230	1033	681	175	0	0	7	19.1
175	230	1033	681	175	0	0	14	20.6
175	230	1033	681	175	0	0	28	27.8
175	230	1033	681	175	0	0	63	33.1
175	230	1033	681	175	0	0	119	36.5
175	230	1033	681	175	0	0	180	38.2
175	230	1033	681	175	0	0	365	40.8
175	238	991	654	225	0	0	7	18.5
175	238	991	654	225	0	0	14	20.1
175	238	991	654	225	0	0	28	27.2
175	238	991	654	225	0	0	63	32.9
175	238	991	654	225	0	0	119	36.1
175	238	991	654	225	0	0	180	38
175	238	991	654	225	0	0	365	40.9
175	248	948	624	275	0	0	7	17.1
175	248	948	624	275	0	0	14	18.5
175	248	948	624	275	0	0	28	25.1
175	248	948	624	275	0	0	63	30.4
175	248	948	624	275	0	0	119	33.7
175	248	948	624	275	0	0	180	35.8
175	248	948	624	275	0	0	365	38.7
210	219	1106	729	45	0	0	7	16.7
210	219	1106	729	45	0	0	14	18.3
210	219	1106	729	45	0	0	28	23.6
210	219	1106	729	45	0	0	63	25
210	219	1106	729	45	0	0	119	26.7
210	219	1106	729	45	0	0	180	27.6
210	219	1106	729	45	0	0	365	28.9
210	224	1072	707	90	0	0	7	21.2
210	224	1072	707	90	0	0	14	23.1
210	224	1072	707	90	0	0	28	30
210	224	1072	707	90	0	0	63	33
210	224	1072	707	90	0	0	119	35.8
210	224	1072	707	90	0	0	180	37.1
210	224	1072	707	90	0	0	365	39.1
210	231	1027	677	150	0	0	7	23.9
210	231	1027	677	150	0	0	14	26.1
210	231	1027	677	150	0	0	28	34
210	231	1027	677	150	0	0	63	40
210	231	1027	677	150	0	0	119	43.4
210	231	1027	677	150	0	0	180	45.2
210	231	1027	677	150	0	0	365	47.9
210	240	979	645	210	0	0	7	24.4
210	240	979	645	210	0	0	14	26.6
210	240	979	645	210	0	0	28	34.9
210	240	979	645	210	0	0	63	40.9
210	240	979	645	210	0	0	119	45.4
210	240	979	645	210	0	0	180	47.4
210	240	979	645	210	0	0	365	50.5
210	251	927	611	270	0	0	7	24.1
210	251	927	611	270	0	0	14	26.3
210	251	927	611	270	0	0	28	34.5
210	251	927	611	270	0	0	63	40.7
210	251	927	611	270	0	0	119	45.3
210	251	927	611	270	0	0	180	47.5
210	251	927	611	270	0	0	365	50.7
210	261	877	578	330	0	0	7	22.2
210	261	877	578	330	0	0	14	24.3
210	261	877	578	330	0	0	28	31.8
210	261	877	578	330	0	0	63	37.8
210	261	877	578	330	0	0	119	42.4
210	261	877	578	330	0	0	180	44.7
210	261	877	578	330	0	0	365	47.9
245	225	1073	708	52.5	0	0	7	20.8
245	225	1073	708	52.5	0	0	14	22.9
245	225	1073	708	52.5	0	0	28	29
245	225	1073	708	52.5	0	0	63	30.3
245	225	1073	708	52.5	0	0	119	33
245	225	1073	708	52.5	0	0	180	34.3
245	225	1073	708	52.5	0	0	365	36.2
245	230	1036	683	105	0	0	7	25.6
245	230	1036	683	105	0	0	14	28.3
245	230	1036	683	105	0	0	28	36.1
245	230	1036	683	105	0	0	63	39.2
245	230	1036	683	105	0	0	119	42.5
245	230	1036	683	105	0	0	180	44.3
245	230	1036	683	105	0	0	365	46.9
245	239	982	647	175	0	0	7	29.6
245	239	982	647	175	0	0	14	32.4
245	239	982	647	175	0	0	28	41.4
245	239	982	647	175	0	0	63	47.7
245	239	982	647	175	0	0	119	51.7
245	239	982	647	175	0	0	180	54
245	239	982	647	175	0	0	365	57.4
245	250	924	609	245	0	0	7	30.1
245	250	924	609	245	0	0	14	33
245	250	924	609	245	0	0	28	42.3
245	250	924	609	245	0	0	63	48.5
245	250	924	609	245	0	0	119	53.5
245	250	924	609	245	0	0	180	56
245	250	924	609	245	0	0	365	59.7
245	263	864	569	315	0	0	7	29.5
245	263	864	569	315	0	0	14	32.4
245	263	864	569	315	0	0	28	41.5
245	263	864	569	315	0	0	63	48.1
245	263	864	569	315	0	0	119	53.7
245	263	864	569	315	0	0	180	56.3
245	263	864	569	315	0	0	365	60.2
245	279	799	526	385	0	0	7	26.6
245	279	799	526	385	0	0	14	29.2
245	279	799	526	385	0	0	28	37.5
245	279	799	526	385	0	0	63	43.5
245	279	799	526	385	0	0	119	49
245	279	799	526	385	0	0	180	51.7
245	279	799	526	385	0	0	365	55.2
280	231	1041	686	60	0	0	7	24
280	231	1041	686	60	0	0	14	26.7
280	231	1041	686	60	0	0	28	33.7
280	231	1041	686	60	0	0	63	35.2
280	231	1041	686	60	0	0	119	37.8
280	231	1041	686	60	0	0	180	39.1
280	231	1041	686	60	0	0	365	41.1
280	236	999	659	120	0	0	7	29.8
280	236	999	659	120	0	0	14	33.1
280	236	999	659	120	0	0	28	41.8
280	236	999	659	120	0	0	63	45.9
280	236	999	659	120	0	0	119	49.1
280	236	999	659	120	0	0	180	51
280	236	999	659	120	0	0	365	53.8
280	247	936	617	200	0	0	7	33.8
280	247	936	617	200	0	0	14	37.5
280	247	936	617	200	0	0	28	47.5
280	247	936	617	200	0	0	63	54.5
280	247	936	617	200	0	0	119	58.3
280	247	936	617	200	0	0	180	60.8
280	247	936	617	200	0	0	365	64.5
280	263	866	570	280	0	0	7	34.4
280	263	866	570	280	0	0	14	38.1
280	263	866	570	280	0	0	28	48.4
280	263	866	570	280	0	0	63	55.3
280	263	866	570	280	0	0	119	59.9
280	263	866	570	280	0	0	180	62.6
280	263	866	570	280	0	0	365	66.7
280	278	796	525	360	0	0	7	33.3
280	278	796	525	360	0	0	14	37
280	278	796	525	360	0	0	28	47
280	278	796	525	360	0	0	63	54.9
280	278	796	525	360	0	0	119	59.9
280	278	796	525	360	0	0	180	62.8
280	278	796	525	360	0	0	365	67.2
280	295	723	477	440	0	0	7	30.2
280	295	723	477	440	0	0	14	33.5
280	295	723	477	440	0	0	28	42.7
280	295	723	477	440	0	0	63	49.6
280	295	723	477	440	0	0	119	55.2
280	295	723	477	440	0	0	180	58.3
280	295	723	477	440	0	0	365	62.4
320	144	1107	665	80	0	0	3	14.7
320	144	1107	665	80	0	0	7	22.2
320	144	1107	665	80	0	0	28	38.4
320	144	1107	665	80	0	0	56	45.2
320	144	1107	665	80	0	0	90	47.2
320	144	1107	665	80	0	0	150	49.6
320	144	1107	665	80	0	0	180	50.8
240	108	1107	665	160	0	0	3	11.3
240	108	1107	665	160	0	0	7	19.3
240	108	1107	665	160	0	0	28	35.2
240	108	1107	665	160	0	0	56	47.2
240	108	1107	665	160	0	0	90	49.8
240	108	1107	665	160	0	0	150	52
240	108	1107	665	160	0	0	180	52.8
160	72	1107	665	240	0	0	3	9.4
160	72	1107	665	240	0	0	7	17.7
160	72	1107	665	240	0	0	28	30.1
160	72	1107	665	240	0	0	56	34.6
160	72	1107	665	240	0	0	90	37
160	72	1107	665	240	0	0	150	39.2
160	72	1107	665	240	0	0	180	39.9
280	140	1132	680	70	0	0	3	12.9
280	140	1132	680	70	0	0	7	17.8
280	140	1132	680	70	0	0	28	33
280	140	1132	680	70	0	0	56	36.2
280	140	1132	680	70	0	0	90	38
280	140	1132	680	70	0	0	150	40.2
280	140	1132	680	70	0	0	180	41.4
210	105	1132	680	140	0	0	3	8.9
210	105	1132	680	140	0	0	7	15.1
210	105	1132	680	140	0	0	28	30.9
210	105	1132	680	140	0	0	56	38.1
